# Supplementary material for: ﻿Aspidistradaibuensis var. longkiauensis, a new variety of Aspidistra (Asparagaceae) from Taiwan, identified through morphological and genetic analyses
Source: PhytoKeys. 2023 Mar 22;222:129–51. doi: 10.3897/phytokeys.222.100885 (PMC10194778; doi:10.3897/phytokeys.222.100885)
Supplement: XML Treatment for Aspidistra daibuensis Hayata var. longkiauensis [file phytokeys.222.100885-treatment1.xml]

<!DOCTYPE tp:taxon-treatment
  PUBLIC "-//TaxonX//DTD Taxonomic Treatment Publishing DTD v0 20100105//EN" "tax-treatment-NSO.dtd">
<tp:taxon-treatment xmlns:tp="http://www.plazi.org/taxpub"><tp:treatment-meta><kwd-group><label>Taxon classification</label><kwd>
              <named-content content-type="kingdom">Plantae</named-content>
            </kwd><kwd>
              <named-content content-type="order">Asparagales</named-content>
            </kwd><kwd>
              <named-content content-type="family">Asparagaceae</named-content>
            </kwd></kwd-group><mixed-citation publication-type="journal"><person-group><name><surname>Lu</surname><given-names>Chang-Tse</given-names></name><name><surname>Yang</surname><given-names>Ming-Jen</given-names></name><name><surname>Luo</surname><given-names>Min-Xin</given-names></name><name><surname>Wang</surname><given-names>Jenn-Che</given-names></name></person-group><article-title>﻿<italic><tp:taxon-name><tp:taxon-name-part taxon-name-part-type="genus" reg="Aspidistra">Aspidistra</tp:taxon-name-part><tp:taxon-name-part taxon-name-part-type="species" reg="daibuensis">daibuensis</tp:taxon-name-part></tp:taxon-name></italic> var. <italic><tp:taxon-name><tp:taxon-name-part taxon-name-part-type="genus" reg="Aspidistra"/><tp:taxon-name-part taxon-name-part-type="species" reg="daibuensis"/><tp:taxon-name-part taxon-name-part-type="variety" reg="longkiauensis">longkiauensis</tp:taxon-name-part></tp:taxon-name></italic>, a new variety of <italic><tp:taxon-name><tp:taxon-name-part taxon-name-part-type="genus" reg="Aspidistra">Aspidistra</tp:taxon-name-part></tp:taxon-name></italic> (<tp:taxon-name><tp:taxon-name-part taxon-name-part-type="family">Asparagaceae</tp:taxon-name-part></tp:taxon-name>) from Taiwan, identified through morphological and genetic analyses</article-title><source>PhytoKeys</source><day>22</day><month>03</month><year>2023</year><volume>222</volume><fpage>129</fpage><lpage>151</lpage><pub-id pub-id-type="doi">10.3897/phytokeys.222.100885</pub-id></mixed-citation></tp:treatment-meta><tp:nomenclature><label>﻿</label><tp:taxon-name>
            <object-id xmlns:xlink="http://www.w3.org/1999/xlink" content-type="arpha" xlink:type="simple">34F1273A-4851-5C21-AD9C-4A678A82E524</object-id>
            <tp:taxon-name-part taxon-name-part-type="genus" reg="Aspidistra">Aspidistra</tp:taxon-name-part>
            <tp:taxon-name-part taxon-name-part-type="species" reg="daibuensis">daibuensis</tp:taxon-name-part>
            <tp:taxon-name-part taxon-name-part-type="authority">Hayata</tp:taxon-name-part>
            <tp:taxon-name-part taxon-name-part-type="infraspecific-rank">var.</tp:taxon-name-part>
            <tp:taxon-name-part taxon-name-part-type="variety" reg="longkiauensis">longkiauensis</tp:taxon-name-part>
            <object-id xmlns:xlink="http://www.w3.org/1999/xlink" content-type="ipni" xlink:type="simple">urn:lsid:ipni.org:names:77316103-1</object-id>
          </tp:taxon-name><tp:taxon-authority>C.T.Lu, M.J.Yang &amp; J.C.Wang</tp:taxon-authority><tp:taxon-status xmlns:xlink="http://www.w3.org/1999/xlink" xlink:type="simple">var. nov.</tp:taxon-status><xref ref-type="fig" rid="F5">Figs 5A–G</xref><xref ref-type="fig" rid="F6">, 6 Chinese name: 瑯嶠蜘蛛抱蛋</xref></tp:nomenclature><tp:treatment-sec sec-type="diagnosis" id="SECID0E3CAI"><title>Diagnosis.</title><p>This new variety is similar to <tp:taxon-name><tp:taxon-name-part taxon-name-part-type="genus" reg="Aspidistra">A.</tp:taxon-name-part><tp:taxon-name-part taxon-name-part-type="species" reg="daibuensis">daibuensis</tp:taxon-name-part><tp:taxon-name-part taxon-name-part-type="authority">Hayata</tp:taxon-name-part><tp:taxon-name-part taxon-name-part-type="infraspecific-rank">var.</tp:taxon-name-part><tp:taxon-name-part taxon-name-part-type="variety" reg="daibuensis">daibuensis</tp:taxon-name-part></tp:taxon-name> but can be distinguished by its shorter leaf length (72.24 ± 11.68 cm vs. 95.46 ± 21.04 cm), smaller ratio of the leaf blade length to width (3.73 ± 1.43 vs. 8.05 ± 1.73), thinner perianth lobe (1.28 ± 0.38 mm vs. 2.79 ± 0.64 mm), longer curve length of the stigma surface (10.98 ± 1.38 mm vs. 16.23 ± 1.45 mm), and larger ratio of the pistil height to stamen height (2.49 ± 0.59 vs. 2.03 ± 0.78). It also resembles <tp:taxon-name><tp:taxon-name-part taxon-name-part-type="genus" reg="Aspidistra">A.</tp:taxon-name-part><tp:taxon-name-part taxon-name-part-type="species" reg="mushaensis">mushaensis</tp:taxon-name-part><tp:taxon-name-part taxon-name-part-type="authority">Hayata</tp:taxon-name-part><tp:taxon-name-part taxon-name-part-type="infraspecific-rank">var.</tp:taxon-name-part><tp:taxon-name-part taxon-name-part-type="variety" reg="mushaensis">mushaensis</tp:taxon-name-part></tp:taxon-name> but differs by its smaller ratio of the leaf blade length to width (3.73 ± 1.43 vs. 7.66 ± 1.35), narrower perianth lobe base (5.12 ± 1.12 mm vs. 7.27 ± 1.19 mm), and larger ratio of the pistil height to the stamen height (2.49 ± 0.59 vs. 1.59 ± 0.26).</p></tp:treatment-sec><tp:treatment-sec sec-type="material" id="SECID0EKEAI"><title>Type.</title><p>Taiwan. Pintung County, Shuangliou national forest recreation area, Banyan trail, elev. 200–300 m, 12 Jun 2020, <italic>M.J.Yang s.n.</italic> (holotype: TAIF; isotype: <named-content xmlns:xlink="http://www.w3.org/1999/xlink" content-type="dwc:institutional_code" xlink:title="The herbarium of National Taiwan Normal University, Taipei, Taiwan" xlink:href="http://grbio.org/institution/national-taiwan-normal-university" xlink:type="simple">TNU</named-content>).</p></tp:treatment-sec><tp:treatment-sec sec-type="description" id="SECID0EXEAI"><title>Description.</title><p>Perennial evergreen herb. Rhizome creeping, 1–1.2 cm in diameter. Internode 0.2–0.4 cm. Cataphylls 3 to 4. Leaves: coriaceous, solitary or rare 2 tufts leaves, blade dark green occasionally with yellow spots; leaf margin with white serrulate, parallel venation; petioles 9.6–36.6 cm long; blade oblanceolate, blade oblique, 40.5–61.8 cm long, 4.6–8.6 cm wide, acute at apex, . Flower solitary, bisexual, scape 0.3–4.0 cm long, 3–6 bracts, bract ovate; perianth urceolate to campanulate, fleshy, perianth tube purple, basal white, 13.5–20.5 mm long, 8.5–15.5 mm wide; perianth lobe 7–9, sometimes yellow at apex, ovate triangular, 5–10 mm long, base 3.2–7.4 mm wide, 0.7–2.0 mm thickness, lobe center with two keels, lobe margin with two keels conspicuous. Stamens 7–9 as many as the perianth lobe, inserted at the perianth tube base or near base; anther oblong, 1.3–3.0 mm long; anther connective absent; filament short, 1–2 mm. Pistil 5–8 mm; stigma disk-like, 4 to 5 lobes, conical and lobe marginal concave, stigma nearly covering the perianth tube, 7.6–12.8 mm wide; style 0.5–1.5 mm long; ovary 1.2–1.7 mm with 4–5 locules. Fruit unknown.</p></tp:treatment-sec><tp:treatment-sec sec-type="etymology" id="SECID0E3EAI"><title>Etymology.</title><p>The specific epithet “<italic>longkiau</italic>” means that the geographical distribution of this species is mainly distributed in Hengchun Peninsula, Pingtung County, Taiwan. The area was known as “Longkiau” in early records.</p></tp:treatment-sec><tp:treatment-sec sec-type="phenology" id="SECID0EEFAI"><title>Phenology.</title><p>Flowering from February to June.</p></tp:treatment-sec><tp:treatment-sec sec-type="distribution" id="SECID0EJFAI"><title>Distribution and habitat.</title><p><tp:taxon-name><tp:taxon-name-part taxon-name-part-type="genus" reg="Aspidistra">Aspidistra</tp:taxon-name-part><tp:taxon-name-part taxon-name-part-type="species" reg="daibuensis">daibuensis</tp:taxon-name-part><tp:taxon-name-part taxon-name-part-type="infraspecific-rank">var.</tp:taxon-name-part><tp:taxon-name-part taxon-name-part-type="variety" reg="longkiauensis">longkiauensis</tp:taxon-name-part></tp:taxon-name> is geographically confined to the Hengchun Peninsula, the most southern part of Taiwan and the southeastern part of Taiwan. The population typically grows on slopes under the canopies of primary or secondary forests. It is distributed at an elevation of 200–500 m.</p></tp:treatment-sec><tp:treatment-sec sec-type="conservation status" id="SECID0EAGAI"><title>Conservation status.</title><p><tp:taxon-name><tp:taxon-name-part taxon-name-part-type="genus" reg="Aspidistra">Aspidistra</tp:taxon-name-part><tp:taxon-name-part taxon-name-part-type="species" reg="daibuensis">daibuensis</tp:taxon-name-part><tp:taxon-name-part taxon-name-part-type="infraspecific-rank">var.</tp:taxon-name-part><tp:taxon-name-part taxon-name-part-type="variety" reg="longkiauensis">longkiauensis</tp:taxon-name-part></tp:taxon-name> is known from three populations in Hengchun Peninsula, Pingtung County, Taiwan. Based on the specimen records, the area of occupancy (<abbrev xmlns:xlink="http://www.w3.org/1999/xlink" xlink:title="area of occupancy" id="ABBRID0EXGAI" xlink:type="simple">AOO</abbrev>) is ca. 15 km<sup>2</sup> by GeoCAT (<xref ref-type="bibr" rid="B1">Bachman et al. 2011</xref>). Following the criteria of <xref ref-type="bibr" rid="B20">IUCN (2019)</xref>, this species is assessed as endangered (EN B2ab(ii)).</p></tp:treatment-sec><tp:treatment-sec sec-type="notes" id="SECID0EFHAI"><title>Notes.</title><p>This new variety is regarded as <italic><tp:taxon-name><tp:taxon-name-part taxon-name-part-type="genus" reg="Aspidistra">A.</tp:taxon-name-part><tp:taxon-name-part taxon-name-part-type="species" reg="daibuensis">daibuensis</tp:taxon-name-part></tp:taxon-name></italic> (<xref ref-type="bibr" rid="B4">Chang and Hsu 1974</xref>) or <italic><tp:taxon-name><tp:taxon-name-part taxon-name-part-type="genus" reg="Aspidistra">A.</tp:taxon-name-part><tp:taxon-name-part taxon-name-part-type="species" reg="mushaensis">mushaensis</tp:taxon-name-part></tp:taxon-name></italic> (<xref ref-type="bibr" rid="B40">Wang 2004</xref>; <xref ref-type="bibr" rid="B5">Chao 2016</xref>). We determined that this species does not have thick perianth lobes as <tp:taxon-name><tp:taxon-name-part taxon-name-part-type="genus" reg="Aspidistra">A.</tp:taxon-name-part><tp:taxon-name-part taxon-name-part-type="species" reg="daibuensis">daibuensis</tp:taxon-name-part><tp:taxon-name-part taxon-name-part-type="infraspecific-rank">var.</tp:taxon-name-part><tp:taxon-name-part taxon-name-part-type="variety" reg="daibuensis">daibuensis</tp:taxon-name-part></tp:taxon-name> (<xref ref-type="bibr" rid="B16">Hayata 1912</xref>). In addition, <tp:taxon-name><tp:taxon-name-part taxon-name-part-type="genus" reg="Aspidistra">A.</tp:taxon-name-part><tp:taxon-name-part taxon-name-part-type="species" reg="daibuensis">daibuensis</tp:taxon-name-part><tp:taxon-name-part taxon-name-part-type="infraspecific-rank">var.</tp:taxon-name-part><tp:taxon-name-part taxon-name-part-type="variety" reg="longkiauensis">longkiauensis</tp:taxon-name-part></tp:taxon-name> differs from <tp:taxon-name><tp:taxon-name-part taxon-name-part-type="genus" reg="Aspidistra">A.</tp:taxon-name-part><tp:taxon-name-part taxon-name-part-type="species" reg="mushaensis">mushaensis</tp:taxon-name-part><tp:taxon-name-part taxon-name-part-type="infraspecific-rank">var.</tp:taxon-name-part><tp:taxon-name-part taxon-name-part-type="variety" reg="mushaensis">mushaensis</tp:taxon-name-part></tp:taxon-name> in terms of the ratio of the blade length to the blade width, perianth lobe base width, the distance from the lobe base to the stigma apex, and the ratio of the pistil length to the stamen height (Table <xref ref-type="table" rid="T6">6</xref>). The stamen of this new species is inserted on the perianth tube base or near the base instead of the low part of the perianth tube, as observed in the previous former two species. We considered it can be distinguished from <tp:taxon-name><tp:taxon-name-part taxon-name-part-type="genus" reg="Aspidistra">A.</tp:taxon-name-part><tp:taxon-name-part taxon-name-part-type="species" reg="daibuensis">daibuensis</tp:taxon-name-part><tp:taxon-name-part taxon-name-part-type="infraspecific-rank">var.</tp:taxon-name-part><tp:taxon-name-part taxon-name-part-type="variety" reg="daibuensis">daibuensis</tp:taxon-name-part></tp:taxon-name> and <italic><tp:taxon-name><tp:taxon-name-part taxon-name-part-type="genus" reg="Aspidistra">A.</tp:taxon-name-part><tp:taxon-name-part taxon-name-part-type="species" reg="mushaensis">mushaensis</tp:taxon-name-part></tp:taxon-name></italic> var. <tp:taxon-name><tp:taxon-name-part taxon-name-part-type="genus" reg="Aspidistra"/><tp:taxon-name-part taxon-name-part-type="species" reg="mushaensis"/><tp:taxon-name-part taxon-name-part-type="variety" reg="mushaensis">mushaensis</tp:taxon-name-part></tp:taxon-name>. However, it is morphologically more similar to <italic><tp:taxon-name><tp:taxon-name-part taxon-name-part-type="genus" reg="Aspidistra">A.</tp:taxon-name-part><tp:taxon-name-part taxon-name-part-type="species" reg="daibuensis">daibuensis</tp:taxon-name-part></tp:taxon-name></italic>, so we considered regard it as a variety of <italic><tp:taxon-name><tp:taxon-name-part taxon-name-part-type="genus" reg="Aspidistra">A.</tp:taxon-name-part><tp:taxon-name-part taxon-name-part-type="species" reg="daibuensis">daibuensis</tp:taxon-name-part></tp:taxon-name></italic>.</p><fig id="F5" position="float" orientation="portrait"><object-id xmlns:xlink="http://www.w3.org/1999/xlink" content-type="doi" xlink:type="simple">10.3897/phytokeys.222.100885.figure5</object-id><object-id xmlns:xlink="http://www.w3.org/1999/xlink" content-type="arpha" xlink:type="simple">A9355CDF-B720-55FD-8C64-E73160E22676</object-id><label>Figure 5.</label><caption><p>Floral comparison of <tp:taxon-name><tp:taxon-name-part taxon-name-part-type="genus" reg="Aspidistra">Aspidistra</tp:taxon-name-part><tp:taxon-name-part taxon-name-part-type="species" reg="daibuensis">daibuensis</tp:taxon-name-part><tp:taxon-name-part taxon-name-part-type="infraspecific-rank">var.</tp:taxon-name-part><tp:taxon-name-part taxon-name-part-type="variety" reg="longkiauensis">longkiauensis</tp:taxon-name-part></tp:taxon-name> C.T.Lu, M.J.Yang &amp; J.C.Wang; <tp:taxon-name><tp:taxon-name-part taxon-name-part-type="genus" reg="Aspidistra">A.</tp:taxon-name-part><tp:taxon-name-part taxon-name-part-type="species" reg="mushaensis">mushaensis</tp:taxon-name-part><tp:taxon-name-part taxon-name-part-type="authority">Hayata</tp:taxon-name-part><tp:taxon-name-part taxon-name-part-type="infraspecific-rank">var.</tp:taxon-name-part><tp:taxon-name-part taxon-name-part-type="variety" reg="mushaensis">mushaensis</tp:taxon-name-part></tp:taxon-name>, and <tp:taxon-name><tp:taxon-name-part taxon-name-part-type="genus" reg="Aspidistra">A.</tp:taxon-name-part><tp:taxon-name-part taxon-name-part-type="species" reg="daibuensis">daibuensis</tp:taxon-name-part><tp:taxon-name-part taxon-name-part-type="authority">Hayata</tp:taxon-name-part><tp:taxon-name-part taxon-name-part-type="infraspecific-rank">var.</tp:taxon-name-part><tp:taxon-name-part taxon-name-part-type="variety" reg="daibuensis">daibuensis</tp:taxon-name-part></tp:taxon-name><bold>A–G</bold><tp:taxon-name><tp:taxon-name-part taxon-name-part-type="genus" reg="Aspidistra">A.</tp:taxon-name-part><tp:taxon-name-part taxon-name-part-type="species" reg="daibuensis">daibuensis</tp:taxon-name-part><tp:taxon-name-part taxon-name-part-type="infraspecific-rank">var.</tp:taxon-name-part><tp:taxon-name-part taxon-name-part-type="variety" reg="longkiauensis">longkiauensis</tp:taxon-name-part></tp:taxon-name><bold>H–N</bold><tp:taxon-name><tp:taxon-name-part taxon-name-part-type="genus" reg="Aspidistra">A.</tp:taxon-name-part><tp:taxon-name-part taxon-name-part-type="species" reg="mushaensis">mushaensis</tp:taxon-name-part><tp:taxon-name-part taxon-name-part-type="infraspecific-rank">var.</tp:taxon-name-part><tp:taxon-name-part taxon-name-part-type="variety" reg="mushaensis">mushaensis</tp:taxon-name-part></tp:taxon-name><bold>O–T</bold><tp:taxon-name><tp:taxon-name-part taxon-name-part-type="genus" reg="Aspidistra">A.</tp:taxon-name-part><tp:taxon-name-part taxon-name-part-type="species" reg="daibuensis">daibuensis</tp:taxon-name-part><tp:taxon-name-part taxon-name-part-type="infraspecific-rank">var.</tp:taxon-name-part><tp:taxon-name-part taxon-name-part-type="variety" reg="daibuensis">daibuensis</tp:taxon-name-part></tp:taxon-name><bold>A, H, O</bold> front view of the flower <bold>B, I, P</bold> lateral view of the flower <bold>C, J, Q</bold> stigma surface <bold>D, K, R</bold> half dissection of the perianth tube, showing the pistil and stamens <bold>E, L</bold> half dissection of the perianth tube and stigma <bold>F, M, S</bold> half dissection of the perianth tube, showing the stamen <bold>G, N, T</bold> half dissection of the stigma.</p></caption><graphic xmlns:xlink="http://www.w3.org/1999/xlink" xlink:href="phytokeys-222-129_article-100885__-g005.jpg" position="float" orientation="portrait" xlink:type="simple" id="oo_828409.jpg"><uri content-type="original_file" xlink:type="simple">https://binary.pensoft.net/fig/828409</uri></graphic></fig><fig id="F6" position="float" orientation="portrait"><object-id xmlns:xlink="http://www.w3.org/1999/xlink" content-type="doi" xlink:type="simple">10.3897/phytokeys.222.100885.figure6</object-id><object-id xmlns:xlink="http://www.w3.org/1999/xlink" content-type="arpha" xlink:type="simple">4A21AF9D-D011-541B-B773-1B1F4D514B07</object-id><label>Figure 6.</label><caption><p>Illustration of <tp:taxon-name><tp:taxon-name-part taxon-name-part-type="genus" reg="Aspidistra">Aspidistra</tp:taxon-name-part><tp:taxon-name-part taxon-name-part-type="species" reg="daibuensis">daibuensis</tp:taxon-name-part><tp:taxon-name-part taxon-name-part-type="infraspecific-rank">var.</tp:taxon-name-part><tp:taxon-name-part taxon-name-part-type="variety" reg="longkiauensis">longkiauensis</tp:taxon-name-part></tp:taxon-name> C.T.Lu, M.J.Yang &amp; J.C.Wang <bold>A</bold> habit <bold>B</bold> flower (front view) <bold>C</bold> flower (lateral view) <bold>D</bold> half dissection of perianth tube, showing pistil and stamens <bold>E</bold> stamen <bold>F</bold> half dissection of pistil.</p></caption><graphic xmlns:xlink="http://www.w3.org/1999/xlink" xlink:href="phytokeys-222-129_article-100885__-g006.jpg" position="float" orientation="portrait" xlink:type="simple" id="oo_828410.jpg"><uri content-type="original_file" xlink:type="simple">https://binary.pensoft.net/fig/828410</uri></graphic></fig><table-wrap id="T6" position="float" orientation="portrait"><label>Table 6.</label><caption><p>Morphological comparison of <tp:taxon-name><tp:taxon-name-part taxon-name-part-type="genus" reg="Aspidistra">Aspidistra</tp:taxon-name-part><tp:taxon-name-part taxon-name-part-type="species" reg="daibuensis">daibuensis</tp:taxon-name-part><tp:taxon-name-part taxon-name-part-type="infraspecific-rank">var.</tp:taxon-name-part><tp:taxon-name-part taxon-name-part-type="variety" reg="longkiauensis">longkiauensis</tp:taxon-name-part></tp:taxon-name> with <tp:taxon-name><tp:taxon-name-part taxon-name-part-type="genus" reg="Aspidistra">A.</tp:taxon-name-part><tp:taxon-name-part taxon-name-part-type="species" reg="daibuensis">daibuensis</tp:taxon-name-part><tp:taxon-name-part taxon-name-part-type="infraspecific-rank">var.</tp:taxon-name-part><tp:taxon-name-part taxon-name-part-type="variety" reg="daibuensis">daibuensis</tp:taxon-name-part></tp:taxon-name>, <tp:taxon-name><tp:taxon-name-part taxon-name-part-type="genus" reg="Aspidistra">A.</tp:taxon-name-part><tp:taxon-name-part taxon-name-part-type="species" reg="mushaensis">mushaensis</tp:taxon-name-part><tp:taxon-name-part taxon-name-part-type="infraspecific-rank">var.</tp:taxon-name-part><tp:taxon-name-part taxon-name-part-type="variety" reg="longiconnectiva">longiconnectiva</tp:taxon-name-part></tp:taxon-name> and <tp:taxon-name><tp:taxon-name-part taxon-name-part-type="genus" reg="Aspidistra">A.</tp:taxon-name-part><tp:taxon-name-part taxon-name-part-type="species" reg="mushaensis">mushaensis</tp:taxon-name-part><tp:taxon-name-part taxon-name-part-type="infraspecific-rank">var.</tp:taxon-name-part><tp:taxon-name-part taxon-name-part-type="variety" reg="mushaensis">mushaensis</tp:taxon-name-part></tp:taxon-name>. *. Mean ± S.D. (min. value and max. value).</p></caption><table id="TID0E14BI" rules="all"><tbody><tr><th rowspan="1" colspan="1">Taxa characters</th><th rowspan="1" colspan="1">
                    <tp:taxon-name><tp:taxon-name-part taxon-name-part-type="genus" reg="Aspidistra">A.</tp:taxon-name-part><tp:taxon-name-part taxon-name-part-type="species" reg="daibuensis">daibuensis</tp:taxon-name-part><tp:taxon-name-part taxon-name-part-type="infraspecific-rank">var.</tp:taxon-name-part><tp:taxon-name-part taxon-name-part-type="variety" reg="longkiauensis">longkiauensis</tp:taxon-name-part></tp:taxon-name>
                  </th><th rowspan="1" colspan="1">
                    <tp:taxon-name><tp:taxon-name-part taxon-name-part-type="genus" reg="Aspidistra">A.</tp:taxon-name-part><tp:taxon-name-part taxon-name-part-type="species" reg="daibuensis">daibuensis</tp:taxon-name-part><tp:taxon-name-part taxon-name-part-type="infraspecific-rank">var.</tp:taxon-name-part><tp:taxon-name-part taxon-name-part-type="variety" reg="daibuensis">daibuensis</tp:taxon-name-part></tp:taxon-name>
                  </th><th rowspan="1" colspan="1">
                    <tp:taxon-name><tp:taxon-name-part taxon-name-part-type="genus" reg="Aspidistra">A.</tp:taxon-name-part><tp:taxon-name-part taxon-name-part-type="species" reg="mushaensis">mushaensis</tp:taxon-name-part><tp:taxon-name-part taxon-name-part-type="infraspecific-rank">var.</tp:taxon-name-part><tp:taxon-name-part taxon-name-part-type="variety" reg="longiconnectiva">longiconnectiva</tp:taxon-name-part></tp:taxon-name>
                  </th><th rowspan="1" colspan="1">
                    <tp:taxon-name><tp:taxon-name-part taxon-name-part-type="genus" reg="Aspidistra">A.</tp:taxon-name-part><tp:taxon-name-part taxon-name-part-type="species" reg="mushaensis">mushaensis</tp:taxon-name-part><tp:taxon-name-part taxon-name-part-type="infraspecific-rank">var.</tp:taxon-name-part><tp:taxon-name-part taxon-name-part-type="variety" reg="mushaensis">mushaensis</tp:taxon-name-part></tp:taxon-name>
                  </th></tr><tr><td rowspan="1" colspan="5">
                    <bold>Leaves</bold>
                  </td></tr><tr><td rowspan="1" colspan="1">Leaf length (cm)</td><td rowspan="1" colspan="1">72.24 ± 11.68 (54.1–86.5)*</td><td rowspan="1" colspan="1">95.46 ± 21.04 (70.2–141.1)</td><td rowspan="1" colspan="1">54.1</td><td rowspan="1" colspan="1">82.87 ± 14.99 (60.1–106.1)</td></tr><tr><td rowspan="1" colspan="1">Leaf length/petiole length</td><td rowspan="1" colspan="1">3.40 ± 0.90 (2.4–4.0)</td><td rowspan="1" colspan="1">2.83 ± 0.51 (1.9–3.6)</td><td rowspan="1" colspan="1">1.19</td><td rowspan="1" colspan="1">2.72 ± 0.71 (1.7–3.6)</td></tr><tr><td rowspan="1" colspan="1">Blade length/blade width</td><td rowspan="1" colspan="1">3.73 ± 1.43 (1.4–6.4)</td><td rowspan="1" colspan="1">8.05 ± 1.73 (5.1–10.1)</td><td rowspan="1" colspan="1">6.58</td><td rowspan="1" colspan="1">7.66 ± 1.35 (6.1–10.1)</td></tr><tr><td rowspan="1" colspan="5">
                    <bold>Fowers</bold>
                  </td></tr><tr><td rowspan="1" colspan="1">Perianth lobe thickness (mm)</td><td rowspan="1" colspan="1">1.28 ± 0.38 (0.7–2.0)</td><td rowspan="1" colspan="1">2.79 ± 0.64 (1.7–4.0)</td><td rowspan="1" colspan="1">1.14 ± 0.27 (1.0–1.3)</td><td rowspan="1" colspan="1">1.48 ± 0.34 (1.1–1.9)</td></tr><tr><td rowspan="1" colspan="1">Lobe base width (mm)</td><td rowspan="1" colspan="1">5.12 ± 1.12 (3.2–7.4)</td><td rowspan="1" colspan="1">7.95 ± 1.60 (5.8–9.3)</td><td rowspan="1" colspan="1">10.0 ± 1.66 (8.8–11.2)</td><td rowspan="1" colspan="1">7.27 ± 1.19 (5.5–8.7)</td></tr><tr><td rowspan="1" colspan="1">Curve length of the stigma surface (mm)</td><td rowspan="1" colspan="1">10.98 ± 1.38 (9.4–13.4)</td><td rowspan="1" colspan="1">16.23 ± 1.45 (13.7–17.5)</td><td rowspan="1" colspan="1">12.07 ± 0.43 (11.8–12.4)</td><td rowspan="1" colspan="1">12.70 ± 1.30 (10.4–15.7)</td></tr><tr><td rowspan="1" colspan="1">Stigma width (mm)</td><td rowspan="1" colspan="1">10.33 ± 1.79 (7.6–12.8)</td><td rowspan="1" colspan="1">16.43 ± 2.21 (12.7–21.4)</td><td rowspan="1" colspan="1">11.76 ± 0.03 (11.7–11.8)</td><td rowspan="1" colspan="1">12.59 ± 1.08 (10.2–14.6)</td></tr><tr><td rowspan="1" colspan="1">Ratio of the perianth tube length (excluding the lobe) to pistil height</td><td rowspan="1" colspan="1">1.71 ± 0.24 (1.3–2.2)</td><td rowspan="1" colspan="1">2.02 ± 0.41 (1.3–2.9)</td><td rowspan="1" colspan="1">0.91</td><td rowspan="1" colspan="1">2.19 ± 0.35 (1.6–3.1)</td></tr><tr><td rowspan="1" colspan="1">Ratio of perianth tube length (excluding the lobe) to stamen height</td><td rowspan="1" colspan="1">4.20 ± 0.86 (3.4–6.5)</td><td rowspan="1" colspan="1">3.88 ± 0.72 (2.7–5.9)</td><td rowspan="1" colspan="1">1.99 ± 0.03 (1.9–2.0)</td><td rowspan="1" colspan="1">3.43 ± 0.39 (2.7–4.7)</td></tr><tr><td rowspan="1" colspan="1">Ratio of perianth tube length to the width of the perianth tube base</td><td rowspan="1" colspan="1">1.52 ± 0.13 (1.4–1.8)</td><td rowspan="1" colspan="1">1.72 ± 0.27 (1.4–2.2)</td><td rowspan="1" colspan="1">0.73 ± 0.11 (0.7–0.8)</td><td rowspan="1" colspan="1">1.37 ± 0.26 (1.0–1.9)</td></tr><tr><td rowspan="1" colspan="1">Ratio of pistil height to stamen height</td><td rowspan="1" colspan="1">2.49 ± 0.59 (1.8–3.8)</td><td rowspan="1" colspan="1">2.03 ± 0.78 (1.3–2.5)</td><td rowspan="1" colspan="1">1.91 ± 0.35 (1.7–2.2)</td><td rowspan="1" colspan="1">1.59 ± 0.26 (1.0–2.1)</td></tr></tbody></table></table-wrap></tp:treatment-sec><tp:treatment-sec sec-type="Additional specimen examined" id="SECID0ED4AI"><title>Additional specimen examined.</title><p><bold>Taiwan. Pintung County</bold>: Kaoshifo, alt. 400 m, 14 Jun 1993, fl., <italic>T.-T. Chen et al. 1393</italic> (TAIF!); Mt. Kaoshifo, 27 Feb 2016, fl., <italic>P.F. Lu 29262</italic> (TAIF!); Mt. Kaoshifo, alt. 300–400 m, 16 April 2020, fl., <italic>C.T. Lu 2662</italic> (<named-content xmlns:xlink="http://www.w3.org/1999/xlink" content-type="dwc:institutional_code" xlink:title="The herbarium of National Taiwan Normal University, Taipei, Taiwan" xlink:href="http://grbio.org/institution/national-taiwan-normal-university" xlink:type="simple">TNU</named-content>!); Shoucha, alt. 470–500 m, 17 Feb 2017, fr., <italic>S.W. Chung 12866</italic> (TAIF!).</p></tp:treatment-sec><ref-list><ref id="B1"><mixed-citation xmlns:xlink="http://www.w3.org/1999/xlink" xlink:type="simple"><person-group><name name-style="western"><surname>Bachman</surname><given-names>SP</given-names></name><name name-style="western"><surname>Moat</surname><given-names>J</given-names></name><name name-style="western"><surname>Hill</surname><given-names>A</given-names></name><name name-style="western"><surname>de la Torre</surname><given-names>J</given-names></name><name name-style="western"><surname>Scott</surname><given-names>B</given-names></name></person-group> (<year>2011</year>) <article-title>Supporting Red List threat assess- ments with GeoCAT: Geospatial conservation assessment tool.</article-title><source>ZooKeys</source><volume>150</volume>: <fpage>117</fpage>–<lpage>126</lpage>. <ext-link xlink:href="10.3897/zookeys.150.2109" ext-link-type="doi" xlink:type="simple">https://doi.org/10.3897/zookeys.150.2109</ext-link></mixed-citation></ref><ref id="B20"><mixed-citation xmlns:xlink="http://www.w3.org/1999/xlink" xlink:type="simple">IUCN (<year>2019</year>) Guidelines for Using the IUCN Red List Categories and Criteria. Version 14. Prepared by the Standards and Petitions Committee.</mixed-citation></ref><ref id="B4"><mixed-citation xmlns:xlink="http://www.w3.org/1999/xlink" xlink:type="simple"><person-group><name name-style="western"><surname>Chang</surname><given-names>HJ</given-names></name><name name-style="western"><surname>Hsu</surname><given-names>CC</given-names></name></person-group> (<year>1974</year>) <article-title>A cytotaxonomical study on some Formosan <tp:taxon-name><tp:taxon-name-part taxon-name-part-type="family">Liliaceae</tp:taxon-name-part></tp:taxon-name>.</article-title><source>Taiwania</source><volume>19</volume>(<issue>1</issue>): <fpage>58</fpage>–<lpage>74</lpage>.</mixed-citation></ref><ref id="B40"><mixed-citation xmlns:xlink="http://www.w3.org/1999/xlink" xlink:type="simple"><person-group><name name-style="western"><surname>Wang</surname><given-names>CC</given-names></name></person-group> (<year>2004</year>) The taxonomic study of <italic><tp:taxon-name><tp:taxon-name-part taxon-name-part-type="genus">Aspidistra</tp:taxon-name-part></tp:taxon-name></italic> Ker-Gawl. of Taiwan. Master Thesis. National Taiwan Normal University, 80 pp.</mixed-citation></ref><ref id="B5"><mixed-citation xmlns:xlink="http://www.w3.org/1999/xlink" xlink:type="simple"><person-group><name name-style="western"><surname>Chao</surname><given-names>CT</given-names></name></person-group> (<year>2016</year>) Systematic Study of <tp:taxon-name><tp:taxon-name-part taxon-name-part-type="family">Asparagaceae</tp:taxon-name-part></tp:taxon-name> in Taiwan. Doctoral Dissertation. National Chung Hsing University, 380 pp.</mixed-citation></ref><ref id="B16"><mixed-citation xmlns:xlink="http://www.w3.org/1999/xlink" xlink:type="simple"><person-group><name name-style="western"><surname>Hayata</surname><given-names>B</given-names></name></person-group> (<year>1912</year>) Icones Plantarum Formosanarumosa Vol. 2. Government of Formosa, 145–146.</mixed-citation></ref></ref-list></tp:taxon-treatment>
